# Supplementary material for: Immunogenicity and Protective Effects of an Ag85B Tuberculosis Subunit Vaccine Formulated with Synthetic TLR4 Agonists in BCG-Boosted Mice
Source: Vaccines (Basel). 2026 Feb 26;14(3):214. doi: 10.3390/vaccines14030214 (PMC13030416; doi:10.3390/vaccines14030214)
Supplement: Supplementary file 1 [file vaccines-14-00214-s001.zip]

Archive with 10 entries (9 files):
- vaccines-4067264_Supplementary File(s)/
- vaccines-4067264_Supplementary File(s)/Figure S1.eps
- vaccines-4067264_Supplementary File(s)/Figure S1.pdf
- vaccines-4067264_Supplementary File(s)/Figure S1.tif
- vaccines-4067264_Supplementary File(s)/Figure S2.eps
- vaccines-4067264_Supplementary File(s)/Figure S2.pdf
- vaccines-4067264_Supplementary File(s)/Figure S2.tif
- vaccines-4067264_Supplementary File(s)/Figure S3.eps
- vaccines-4067264_Supplementary File(s)/Figure S3.pdf
- vaccines-4067264_Supplementary File(s)/Figure S3.tif
